# Supplementary material for: A multi-SNP association test for complex diseases incorporating an optimal P-value threshold algorithm in nuclear families
Source: BMC Genomics. 2015 May 15;16(1):381. doi: 10.1186/s12864-015-1620-3 (PMC4433014; doi:10.1186/s12864-015-1620-3)
Supplement: Additional file 2: — Haplotype analysis results for MACROD2-AS1. [file 12864_2015_1620_MOESM2_ESM.xlsx]

## Sheet: 工作表1
HAPLOTYPE	Freq	Transmitted statistic	Untransmitted statistic	CHISQ	P-value
GCGCCGGGAAGAGGAG	0.1054	237.4	170.9	10.83	0.001001
ACGACGGGAAGAAAAG	0.166	267	335.8	7.858	0.005059
ACGACGGGAAAAGGAG	0.1365	239.8	297.3	6.148	0.01315
GCGCCGGGAAGAGGGG	0.04491	109	80.89	4.161	0.04137
ACACCGAGGGGGGGGG	0.05778	131.7	107.8	2.371	0.1236
ACGACGGGAAGAAAAA	0.1289	249.2	283.4	2.192	0.1387
GCGCCGGGAAGAAAAA	0.01537	19.02	12.04	1.571	0.2101
GAGCCGGGAAGAGGAG	0.03909	98.25	83	1.284	0.2572
ACGAAAAAAAGAGGAG	0.02335	44	53.22	0.8731	0.3501
ACACCGAGGGGGGGAG	0.02333	28.15	23.15	0.4871	0.4852
ACGAAAAAAAGAAAAA	0.1615	307.9	292	0.4218	0.516
ACGACGGGAAGAGGAG	0.01262	30.12	33.16	0.1462	0.7022
ACACCGAGGGGGAAAA	0.04558	101.9	105.9	0.07639	0.7823
